# Supplementary material for: Intrinsically disordered CsoS2 acts as a general molecular thread for α-carboxysome shell assembly
Source: Nat Commun. 2023 Sep 7;14:5512. doi: 10.1038/s41467-023-41211-y (PMC10484944; doi:10.1038/s41467-023-41211-y)
Supplement: Supplementary file 4 — Source Data [file 41467_2023_41211_MOESM4_ESM.xlsx]

## Sheet: distribution_figure4d
minishell	S2-C1	S2-C2	S2-C3	S2-Cm
T = 9	19.6	0	0	0
T = 7	5.5	0	0	0
T = 7 Q = 6	5.2	0	0	0
T = 4 Q = 6	10.8	0	0	0
T=4	58.9	100	17.9	12.6
T=4 - P	0	0	4.3	0
T = 3	0	0	55	87.4
T = 3 - P	0	0	22.6	0
